# Supplementary material for: Inhibition of Metastatic Hepatocarcinoma by Combined Chemotherapy with Silencing VEGF/VEGFR2 Genes through a GalNAc-Modified Integrated Therapeutic System
Source: Molecules. 2022 Mar 24;27(7):2082. doi: 10.3390/molecules27072082 (PMC9000533; doi:10.3390/molecules27072082)
Supplement: Supplementary file 1 [file molecules-27-02082-s001.zip]

Archive with 1 entries (1 files):
- molecules-1634250-supplementary.pdf
